# Supplementary material for: Evaluating Vancomycin Monotherapy and Dual Therapy with Nifuroxazide for Medium–Severe Clostridioides Difficile Infection
Source: Antibiotics (Basel). 2025 Apr 14;14(4):400. doi: 10.3390/antibiotics14040400 (PMC12024110; doi:10.3390/antibiotics14040400)
Supplement: Supplementary file 1 [file antibiotics-14-00400-s001.zip]

Archive with 1 entries (1 files):
- antibiotics-3514098-supplementary.pdf
